# Supplementary material for: Facile Generation of Potent Bispecific Fab via Sortase A and Click Chemistry for Cancer Immunotherapy
Source: Cancers (Basel). 2021 Sep 10;13(18):4540. doi: 10.3390/cancers13184540 (PMC8467688; doi:10.3390/cancers13184540)
Supplement: Supplementary file 1 [file cancers-13-04540-s001.zip]

Archive with 1 entries (1 files):
- cancers-1361297-supplementary.pdf
